# Supplementary material for: Improving newborn screening accuracy through genome sequencing, targeted metabolomics, and machine learning
Source: BMC Med Genomics. 2025 Nov 19;18:187. doi: 10.1186/s12920-025-02261-x (PMC12628566; doi:10.1186/s12920-025-02261-x)
Supplement: Supplementary file 2 — Supplementary Material 2. [file 12920_2025_2261_MOESM2_ESM.xlsx]

## Sheet: Table S1, NBS_119set
Study cohort (n=119), newborn metabolic screening results, condition tested positive for and demographic information reported by the NBS program, as well as results from metabolomics profiling, and sequencing results including P/LP variants or VUS, and annotation and classification of these variants according to ACMG criteria.
Test set: TP (n=35) or FP (n=84)	Condition or Positive For (from NBS program)	Disease group (4)	GA_DAYS	GA_OBS_EST	BIRTH_WT	TPN_HYPERAL	AGE_AT_COLCTN	RACE_ETH_1	RACE_ETH_2	RACE_ETH_3		RF analysis (PMID: 32190768)	Metabolomics (PMID: 36680545)		Variant 1	V1 classification	Variant 2	V2 classification	Case solved? (reportable)	Category 2 mapping to Condition	Case solved notes		Figure 1A C14:2 AC RT 1.80	Figure 1B C14:1 AC RT 1.85	Figure 1C C14:2-OH AC RT 1.65	Figure 1D C14:1-OH AC RT 2.00	Figure 1E C18-OH AC RT 1.79	Figure 1F MMA/MMA d3		Figure 2 AI/ML*	Figure 2 Metabolomics	Figure 2 DNA sequencing		Mean coverage	30x target base coverage	40x target base coverage	50x target base coverage
FP	GA-I	GA-I	283	40	3278	0	25	White				FALSE	FALSE		-	-	-	-	0		-		16558.1	57983	567.125	319.302	2503.54	0		1	1	1		45.6	0.957	0.778	0.334
FP	GA-I	GA-I	174	23	501	0	400	Hispanic				FALSE	FALSE		-	-	-	-	0		-		28810.2	15993.3	1082.99	847.988	1025.53	0		1	1	1		51	0.969	0.891	0.58
FP	GA-I	GA-I	287	41	3500	0	31	White				FALSE	TRUE		-	-	-	-	0		-		11104	22606.8	0	2488.26	597.354	0		1	0	1		50	0.968	0.885	0.543
FP	GA-I	GA-I	263	37	2467	0	38	White				FALSE	FALSE		-	-	-	-	0		-		23512.4	85749	1035.5	489.612	2930.01	0		1	1	1		46.8	0.962	0.81	0.389
FP	GA-I	GA-I	256	34	2425	0	24	White				FALSE	FALSE		-	-	-	-	0		-		23677.3	100329	1789.18	951.298	2385.38	0		1	1	1		46.6	0.957	0.794	0.385
FP	GA-I	GA-I	270	39	3325	0	24	White				FALSE	FALSE		-	-	-	-	0		-		19640.1	91282.8	1377.67	315.949	4112.44	0		1	1	1		44.8	0.95	0.742	0.302
FP	GA-I	GA-I	277	39	2860	998	40	White				FALSE	FALSE		GCDH:NM_000159.4:exon10:c.A1011G:p.Ala337=	B	-	-	0		Single benign variant, not reportable.		15018.5	72654.7	580.589	241.306	3691.14	0		1	1	1		45.2	0.952	0.761	0.32
FP	GA-I	GA-I	276	39	3062	0	25	Black				FALSE	FALSE		-	-	-	-	0		-		17119.6	64540.5	644.239	646.769	3209.61	0		1	1	1		67.5	0.98	0.971	0.938
FP	GA-I,IVA, 2MBCDD,MCADD	GA-I	175	25	640	1	107	Hispanic				FALSE	TRUE		-	-	-	-	0		-		40478.8	18424.7	825.717	0	952.664	0		1	0	1		43.7	0.954	0.711	0.239
FP	GA-I,IVA, 2MBCDD,MCADD	GA-I	164	24	720	1	189	White				FALSE	FALSE		-	-	-	-	0		-		47979.2	21947.3	883.197	1566.11	822.719	0		1	1	1		47.5	0.968	0.833	0.415
FP	GA-I,SCADD, IBCDD	GA-I	249	25	700	1	69	Chinese				FALSE	FALSE		-	-	-	-	0		-		8936.12	33204.2	487.452	910.282	917.01	0		1	1	1		52.7	0.973	0.925	0.659
FP	GA-I	GA-I	257	36	2580	0	26	White				FALSE	FALSE		GCDH:NM_000159.4:c.271+34C>T	VUS	-	-	1		-		21539.6	59233.9	740.062	876.438	2959.97	0		1	1	1		44.9	0.957	0.758	0.294
FP	GA-I	GA-I	284	40	3400	0	34	Hispanic				FALSE	FALSE		MMAA:NM_172250.3:exon6:c.G947A:p.Arg316His(het)	VUS: PM2, PP3	-	-	2	PA/MMA	Variant does not match NBS result.		8829.78	62964.3	381.255	740.688	3328.55	0		1	1	1		44.9	0.953	0.757	0.303
FP	GA-I	GA-I	269	39	3670	0	37	Other				FALSE	FALSE		ACSF3:NM_001243279.3:c.1613+3A>C(het)	VUS	-	-	2	PA/MMA	Variant does not match NBS result.		9689.94	51514.1	1293.93	273.061	3308.88	0		1	1	1		44.4	0.95	0.733	0.283
FP	GA-I	GA-I	275	39	3205	0	44	White				FALSE	TRUE		ACADVL:NM_000018.4:exon10:c.C1076T:p.Ala359Val(het)	LP: PM2, PM3, PP3, PP4	-	-	2	VLCADD	Variant does not match NBS result.		10719	61427.1	326.337	329.318	4121.05	0		1	0	1		45.8	0.958	0.777	0.342
FP	3MCC, MGA, HMG,BKT, 2M3OHBCDD,OTC	OTC	216	32	1640	1	58	Hispanic				FALSE	FALSE		-	-	-	-	0		-		8147.44	6170.54	416.425	196.396	1329.5	0		1	1	1		95.2	0.985	0.982	0.977
FP	OTC	OTC	238	34	1920	1	49	White				FALSE	FALSE		-	-	-	-	0		-		5201.37	7571.8	475.804	0	879.967	0		1	1	1		43.3	0.945	0.691	0.233
FP	OTC	OTC	267	37	3250	0	41	White				FALSE	FALSE		-	-	-	-	0		-		11017.4	22357.6	591.196	76.424	1701.9	0		1	1	1		45	0.952	0.76	0.311
FP	OTC	OTC	179	35	442	1	97	Black	Hispanic			FALSE	FALSE		-	-	-	-	0		-		19957.1	9187.51	0	193.471	669.381	0		1	1	1		48.7	0.966	0.856	0.479
FP	OTC	OTC	284	40	3610	0	26	Hispanic				FALSE	FALSE		-	-	-	-	0		-		8586.43	27059.7	520.953	1121.79	2251.62	0		1	1	1		41.8	0.927	0.62	0.181
FP	OTC	OTC	194	28	550	1	73	Black				FALSE	FALSE		-	-	-	-	0		-		18600.9	8547.8	418.106	282.896	1079.14	0		1	1	1		46.7	0.956	0.795	0.389
FP	OTC	OTC	281	39	3629	0	43	White				FALSE	FALSE		-	-	-	-	0		-		9079.54	24379.3	487.479	157.572	2430.52	0		1	1	1		51.2	0.969	0.898	0.595
FP	OTC	OTC	270	38	3415	0	43	Hispanic				FALSE	FALSE		-	-	-	-	0		-		3377.15	14024.1	507.12	292.998	1531.68	0		1	1	1		48.4	0.966	0.849	0.462
FP	OTC	OTC	259	37	2845	0	60	Hispanic				FALSE	FALSE		MMUT:NM_000255.4:exon13:c.A2159G:p.Asn720Ser(het)	VUS: PM2	-	-	2	PA/MMA	Variant does not match NBS result.		6476.5	19850.8	323.194	357.337	719.865	0		1	1	1		44.8	0.951	0.744	0.302
FP	MCD,PA/MMA	PA/MMA	243	34	1824	1	20	Hispanic				FALSE	FALSE		-	-	-	-	0		-		7182.03	21371.9	0	386.393	1396.76	0		1	1	1		44.1	0.957	0.729	0.256
FP	MCD,PA/MMA	PA/MMA	214	30	1765	1	39	Filipino	Hispanic			FALSE	FALSE		-	-	-	-	0		-		17880.6	22423.8	702.157	166.05	1038.99	0		1	1	1		40.1	0.849	0.522	0.188
FP	MCD,PA/MMA	PA/MMA	218	31	1878	1	35	Hispanic				FALSE	FALSE		-	-	-	-	0		-		16153.9	24286.2	455.191	0	579.621	0		1	1	1		45.8	0.959	0.783	0.34
FP	MCD,PA/MMA	PA/MMA	594	32	2190	1	68	Hispanic				FALSE	FALSE		-	-	-	-	0		-		12155.1	9349.72	576.541	179.703	581.269	0		1	1	1		43	0.94	0.676	0.227
FP	MCD,PA/MMA	PA/MMA	257	34	2605	1	38	Hispanic				FALSE	FALSE		-	-	-	-	0		-		11500.8	17269.8	1099.5	153.093	318.977	0		1	1	1		47.8	0.964	0.834	0.435
FP	MCD,PA/MMA	PA/MMA	227	32	1710	1	43	Hispanic				FALSE	FALSE		-	-	-	-	0		-		6011.26	8924.78	239.649	246.792	501.103	0.00509968		1	1	1		49.1	0.973	0.876	0.491
FP	MCD,PA/MMA	PA/MMA	250	36	3205	1	57	Hispanic				FALSE	FALSE		CD320:NM_016579.4:exon3:c.374G>A:p.Arg125His(het)	LB	-	-	0		Single benign variant, not reportable.		10382.9	8026.23	466.484	0	875.496	0		1	1	1		66.7	0.982	0.976	0.949
FP	Malonic Aciduria,MCD,PA/MMA	PA/MMA	288	41	3635	0	40	Hispanic				FALSE	TRUE		-	-	-	-	0		-		16133.1	59937.3	1793.75	1400.73	2841.67	0		1	0	1		44	0.953	0.723	0.255
FP	MCD,PA/MMA	PA/MMA	200	27	1214	1	29	Hispanic				FALSE	FALSE		PCCA:NM_000282.4:exon19:c.1651G>T:p.Val551Phe(het)	LB	-	-	0		Single benign variant, not reportable.		14346.1	17520.6	395.325	593.925	765.706	0.00530316		1	1	1		61.3	0.981	0.971	0.895
FP	MCD,PA/MMA	PA/MMA	254	36	4203	0	24	Hispanic				FALSE	FALSE		-	-	-	-	0		-		16141.4	51122.4	774.457	410.014	1624.69	0		1	1	1		49.2	0.972	0.878	0.499
FP	MCD,PA/MMA	PA/MMA	249	00	1755	1	28	Asian East Indian				FALSE	FALSE		-	-	-	-	0		-		21199.4	26586.4	1566.45	1063.78	1504.98	0		1	1	1		46.2	0.96	0.791	0.36
FP	MCD,PA/MMA	PA/MMA	208	29	1065	1	50	Hispanic	Other Southeast Asian			FALSE	FALSE		-	-	-	-	0		-		36727.6	20216.9	1541.46	578.373	388.578	0		1	1	1		54.4	0.978	0.943	0.722
FP	MCD,PA/MMA	PA/MMA	265	37	4204	0	23	Hispanic				FALSE	FALSE		MMACHC:NM_015506.3:exon4:c.848G>T:p.Ter283Leu(het)	LB	-	-	0		Single benign variant, not reportable.		8086.23	21503.8	0	915.376	1035.82	0.00590228		1	1	1		53.4	0.974	0.929	0.683
FP	MCD,PA/MMA	PA/MMA	273	39	4270	1	36	Hispanic				FALSE	FALSE		CD320:NM_016579.4:exon2:c.262_264del:p.Glu88del(het)	LB	-	-	0		Single benign variant, not reportable.		8979.21	20263.3	370.176	568.851	1567.63	0.00742784		1	1	1		69	0.981	0.973	0.946
FP	MCD,PA/MMA	PA/MMA	268	38	2949		14	Hispanic				TRUE	TRUE		-	-	-	-	0		-		15709	49022.9	593.683	351.296	1786.35	0		0	0	1		44.2	0.946	0.723	0.273
FP	MCD,PA/MMA	PA/MMA	233	33	2206	1	57	Hispanic				TRUE	FALSE		-	-	-	-	0		-		19655.8	10453.8	812.724	318.503	1034.07	0		0	1	1		48.8	0.965	0.861	0.486
FP	MCD,PA/MMA	PA/MMA	275	39	4535	0	71	Hispanic				TRUE	FALSE		-	-	-	-	0		-		7300.88	22557.6	431.938	489.085	747.048	0		0	1	1		47.3	0.966	0.831	0.407
FP	MCD,PA/MMA	PA/MMA	248	36	3045	0	14	Other				TRUE	FALSE		-	-	-	-	0		-		20255.8	28965.6	762.629	547.286	986.87	0		0	1	1		58.6	0.977	0.958	0.837
FP	MCD,PA/MMA	PA/MMA	280	39	3184	998	31	Hispanic				TRUE	FALSE		-	-	-	-	0		-		9247.93	20312.7	256.47	555.036	1184.36	0		0	1	1		50.1	0.975	0.895	0.539
FP	MCD,PA/MMA	PA/MMA	228	32	1990	1	33	Hispanic				TRUE	FALSE		MMACHC:NM_015506.3:exon4:c.848G>T:p.Ter283Leu(het)	LB	-	-	0		Single benign variant, not reportable.		16190.5	30309.2	604.216	597.346	1160.21	0		0	1	1		49.4	0.971	0.878	0.513
FP	MCD,PA/MMA	PA/MMA	229	37	3011	0	20	Black				TRUE	TRUE		-	-	-	-	0		-		10082.1	44751.6	619.012	1252.78	2669.78	0		0	0	1		49.1	0.973	0.876	0.494
FP	MCD,PA/MMA	PA/MMA	286	40	3773	998	21	Other				TRUE	TRUE		-	-	-	-	0		-		14221.5	84817	381.845	1217.76	3146.67	0		0	0	1		45	0.957	0.755	0.303
FP	MCD,PA/MMA	PA/MMA	282	40	2977	1	40	Hispanic				TRUE	FALSE		-	-	-	-	0		-		4585.67	8430.48	0	478.878	579.464	0		0	1	1		47.5	0.964	0.829	0.419
FP	MCD,PA/MMA	PA/MMA	263	37	3497	0	32	Hispanic				TRUE	TRUE		-	-	-	-	0		-		16706.4	63987.2	717.701	604.511	3447.53	0		0	0	1		44	0.945	0.717	0.268
FP	MCD,PA/MMA	PA/MMA	265	37	3675	0	54	Hispanic				FALSE	FALSE		MMADHC:NM_015702.3:intron3:c.155-3C>T(het)	VUS: PM2	-	-	1		-		9778.99	21977.4	560.719	473.222	1444.91	0		1	1	1		47.2	0.965	0.822	0.406
FP	MCD,PA/MMA	PA/MMA	236	31	1900	1	36	Hispanic				FALSE	FALSE		MMACHC:NM_015506.3:intron1:c.81+1G>A(het)	P: PVS1, PM2, PM3, PP3	-	-	1		-		14149.7	10476.6	973.455	604.922	0	0		1	1	1		47.2	0.963	0.823	0.406
FP	MCD,PA/MMA	PA/MMA	223	32	815	1	34	Filipino	White			FALSE	FALSE		MMUT:NM_000255.4:c.*278A>G(het)	VUS	-	-	1		-		7637.45	10761.9	637.822	657.219	108.17	0.138236		1	1	1		48.6	0.972	0.863	0.466
FP	MCD,PA/MMA	PA/MMA	264	37	3030	0	31	Hispanic				TRUE	TRUE		MMUT:NM_000255.4:exon11:c.1891delG:p.Ala631fs(het)	P: PVS1, PM2, PP4	-	-	1		-		8822.11	35403.2	0	344.077	1690.92	0		0	0	1		43.2	0.944	0.69	0.228
FP	MCD,PA/MMA	PA/MMA		32	1553	1	40	Hispanic				TRUE	TRUE		MMUT:NM_000255.4:exon2:c.G280A:p.Gly94Arg(het)	P: PM2, PM3, PM5, PP3	-	-	1		-		5920.29	6515.98	0	442.356	686.977	0.100688		0	0	1		42.5	0.945	0.657	0.19
FP	MCD,PA/MMA	PA/MMA	173	24	740	1	43	Hispanic				TRUE	FALSE		HCFC1:NM_005334.3:exon1:c.C8T:p.Ser3Leu(het)	VUS: PM2	-	-	1		-		6896.25	14808.8	120.623	683.372	103.979	0.0452247		0	1	1		44.7	0.956	0.748	0.287
FP	MCD,PA/MMA	PA/MMA	199	28	1124	1	31	Hispanic				TRUE	FALSE		ACADVL:NM_000018.4:intron1:c.62+5G>A(het)	VUS: PM2	-	-	2	VLCADD	Variant does not match NBS result.		19324.7	16515.3	521.9	455.414	700.825	0		0	1	1		47.8	0.967	0.847	0.434
FP	VLCADD	VLCADD	272	38	3150	0	41	Filipino				TRUE	TRUE		-	-	-	-	0		-		10644	21816.8	307.852	192.656	1480.24	0		0	0	1		46.9	0.966	0.82	0.388
FP	VLCADD	VLCADD	632		3189	0	52	White				TRUE	FALSE		-	-	-	-	0		-		11493	88752.6	286.11	298.954	5029.11	0		0	1	1		48.2	0.967	0.851	0.45
FP	VLCADD	VLCADD	271	38	3400	0	24	Other	White			TRUE	TRUE		-	-	-	-	0		-		11202.8	41291.4	548.212	655.473	2014.65	0		0	0	1		44.3	0.954	0.73	0.272
FP	VLCADD	VLCADD	262	36	3830	0	28	Vietnamese				TRUE	FALSE		-	-	-	-	0		-		15209	37952.1	418.884	717.528	1658.01	0		0	1	1		47.2	0.964	0.83	0.404
FP	VLCADD	VLCADD	277	38	3215	0	54	Hispanic				TRUE	FALSE		-	-	-	-	0		-		11320.1	64514.9	603.655	55.573	4078.21	0		0	1	1		49.7	0.974	0.889	0.521
FP	VLCADD	VLCADD	279	40	3289	0	24	White				TRUE	TRUE		-	-	-	-	0		-		25250	90935.5	959.099	745.238	3645.41	0		0	0	1		46.5	0.962	0.808	0.371
FP	VLCADD	VLCADD		35	2434	0	32	White				TRUE	FALSE		-	-	-	-	0		-		27755	220526	1194.12	2607.34	5017.45	0		0	1	1		51.2	0.976	0.91	0.588
FP	VLCADD	VLCADD	274	38	3245	0	51	Filipino				TRUE	TRUE		-	-	-	-	0		-		21332.7	136624	1134.33	748.334	4178.45	0.00737065		0	0	1		54.1	0.952	0.84	0.629
FP	VLCADD	VLCADD	255	36	2474	0	30	White				TRUE	FALSE		-	-	-	-	0		-		21270.3	143069	1143.6	395.674	4120.28	0		0	1	1		43.8	0.938	0.693	0.269
FP	VLCADD	VLCADD	273	38	3513	0	73	Black				TRUE	FALSE		-	-	-	-	0		-		23038.9	139364	1001.01	124.774	3038.33	0		0	1	1		47.7	0.964	0.837	0.433
FP	VLCADD	VLCADD	278	39	2811	0	29	White				TRUE	TRUE		-	-	-	-	0		-		27030	136539	1214.36	663.16	6300.28	0		0	0	1		47.6	0.966	0.841	0.425
FP	VLCADD	VLCADD	272	38								TRUE	TRUE		-	-	-	-	0		-		14828.1	94995.2	691.244	944.55	4873.18	0		0	0	1		47.2	0.964	0.823	0.406
FP	VLCADD	VLCADD	266	38	2954	0	37	Black	Hispanic			TRUE	FALSE		ACADVL:NM_000018.4:exon9:c.G760A:p.Gly254Ser(het)	LP: PM2, PM3, PM5, PP3	-	-	1		-		23847.1	138910	599.723	485.184	4083.91	0		0	1	1		47.1	0.965	0.82	0.4
FP	VLCADD	VLCADD	269	38	3520	0	54	Hispanic				TRUE	TRUE		ACADVL:NM_000018.4:exon14:c.C1375T:p.Arg459Trp(het)	LP: PM2, PM5, PP3, PP4	ACSF3:NM_001243279.3:exon4:c.C758T:p.Ala253Val	VUS: PM2	1		Variant #2 does not match NBS result.		26052.1	178373	0	602.77	6432	0		0	0	1		58.7	0.978	0.961	0.842
FP	VLCADD	VLCADD	273		2505	0	13	White				TRUE	FALSE		ACADVL:NM_000018.4:exon9:c.T848C:p.Val283Ala(het)	P: PS3, PM1, PM2, PM3, PP3, PP4	-	-	1		-		20133.1	79147.2	756.987	677.94	2877.81	0		0	1	1		44.8	0.958	0.75	0.289
FP	VLCADD	VLCADD	309	00	2839	0	47	Hispanic	White			TRUE	TRUE		ACADVL:NM_000018.4:exon15:c.G1532A:p.Arg511Gln(het)	LP: PM2, PM3, PM5, PP3	-	-	1		-		48402.2	232249	2088.1	779.877	4711.46	0		0	0	1		46.3	0.957	0.792	0.371
FP	VLCADD	VLCADD	270	39	3175	0	39	Japanese	White			TRUE	FALSE		ACADVL:NM_000018.4:exon10:c.996dup:p.Ala333fs(het)	LP: PVS1, PM2	MMADHC:NM_015702.3:exon8:c.G749A:p.Arg250Gln(het)	VUS: PM2	1		Variant #2 does not match NBS result.		28693.7	171261	1440.16	1034.11	5803.88	0		0	1	1		43.3	0.941	0.691	0.233
FP	VLCADD	VLCADD	265		3073	0	24	Hispanic				TRUE	TRUE		ACADVL:NM_000018.4:exon9:c.T848C:p.Val283Ala(het)	P: PS3, PM1, PM2, PM3, PP3, PP4	-	-	1		-		46781.5	227789	2450.15	958.45	5125.1	0		0	0	1		45.5	0.962	0.775	0.319
FP	VLCADD	VLCADD	278	39	2964	0	48	White				TRUE	TRUE		ACADVL:NM_000018.4:exon16:c.G1567A:p.Gly523Arg(het)	VUS; PM2, PP3	-	-	1		-		27596.2	245752	1124.2	2201.43	7566	0		0	0	1		44.6	0.955	0.743	0.285
FP	VLCADD	VLCADD	276	39	4230	0	48	Chinese				TRUE	FALSE		ACADVL:NM_000018.4:exon18:c.G1708T:p.Asp570Tyr(het)	VUS: PM2, PP3	-	-	1		-		22669.2	193882	1213.21	816.502	4204.99	0		0	1	1		46.7	0.965	0.82	0.381
FP	VLCADD	VLCADD	272	38	2570	0	35	Black				TRUE	FALSE		ACADVL:NM_000018.4:exon13:c.G1273A:p.Ala425Thr(het)	LP: PM2, PM3, PP3, PP4	-	-	1		-		25514.4	128238	1539.23	140.43	3812	0		0	1	1		56.4	0.975	0.95	0.789
FP	VLCADD	VLCADD	286		2780	0	25	Hispanic	White			TRUE	TRUE		ACADVL:NM_000018.4:exon9:c.869del:p.Gly290fs(het)	P: PVS1, PM2, PM3 (PMID: PMID: 32558070)	-	-	1		-		46876.7	161415	2638.98	583.008	2632.63	0.00576758		0	0	1		44.3	0.947	0.722	0.283
FP	VLCADD	VLCADD	293	38	2875	0	51	White				TRUE	TRUE		ACADVL:NM_000018.4:exon19:c.G1818A:p.Trp606Ter(het)	LP: PVS1, PM2	-	-	1		-		75178.3	336001	1655.74	1298.89	10055.2	0		0	0	1		43.5	0.944	0.7	0.244
FP	VLCADD	VLCADD	264	37	2649	0	35	Hispanic	Japanese	White		TRUE	FALSE		ACADVL:NM_000018.4:exon11:c.G1097A:p.Arg366His(het)	LP: PM1, PM2, PM3, PM5, PP3, PP4	-	-	1		-		41009.1	225051	879.077	514.04	6072	0		0	1	1		43.8	0.939	0.704	0.266
FP	VLCADD	VLCADD	272	40	3230	0	23	Hispanic				TRUE	TRUE		ACADVL:NM_000018.4:exon8:c.G746C:p.Trp249Ser(het)	LP: PM2, PM5 (PMID:35400565), PP3, PP4	ACADVL:NM_000018.4:exon17:c.C1612T:p.Arg538Trp(het)	VUS: PM2, PM5 (PMID:19327992)	1		2 ACADVL variants match NBS result. (need LRS to resolve phase)		54432.3	270740	1527.2	0	4338.35	0		0	0	0		47.4	0.966	0.836	0.415
FP	VLCADD	VLCADD	268	38	2740	0	17	Hispanic				TRUE	TRUE		ACADVL:NM_000018.4:exon8:c.G637A:p.Ala213Thr(het)	LP: PM2, PM3, PM5 (PMID:10077518), PP1, PP3	-	-	1		-		42654.6	253301	2797.18	1469.45	3667.6	0		0	0	1		44.9	0.958	0.753	0.296
FP	VLCADD	VLCADD	269	38	3430	0	19	White				TRUE	TRUE		ACADVL:NM_000018.4:exon9:c.G865A:p.Gly289Arg(het)	LP: PS3, PM2, PM3, PM5, PP3, PP4	ACSF3:NM_001243279.3:exon9:c.T1376C:p.Val459Ala(het)	VUS: PM2	1		Variant #2 does not match NBS result.		29255	138751	1544.45	1693.6	1705.05	0		0	0	1		53.4	0.975	0.934	0.686
FP	VLCADD	VLCADD	286		3514	0	27	Hispanic				TRUE	TRUE		PCCB:NM_000532.5:exon11:c.C1169T:p.Thr390Ile(het)	VUS: PM2, PP3	-	-	2	PA/MMA	Variant does not match NBS result.		4462.22	13124.4	130.862	169.795	1402.51	0		0	0	1		47	0.965	0.828	0.397
FP	VLCADD	VLCADD	267		3238	0	35	White				TRUE	TRUE		MMACHC:NM_015506.3:exon2:c.271dup:p.Arg91fs(het)	P: PVS1, PS3, PM3, PP1, PP4	-	-	2	PA/MMA	Variant does not match NBS result.		21495.4	117807	1110.23	0	3416.69	0		0	0	1		42.8	0.935	0.662	0.223
Patient	Glutaric Acidemia type I (GA1)	GA-I	275		3220	0	43	Unknown				TRUE	TRUE		GCDH:NM_000159.4:exon8:c.G683T:p.Cys228Phe(het)	LP: PM2, PM5 (PMID: 29665094), PP3, PP4 (moderate)	GCDH:NM_000159.4:exon11:c.C1204T:p.Arg402Trp(het)	P: PS3 (PMID: 8900227, 18775954), PM2, PM3, PM5, PP1, PP3	Yes		TP-2P/LP		6357.22	14789.9	220.672	2090.39	536.535	0		1	1	1		60.5	0.979	0.967	0.882
Patient	Glutaric Acidemia type I (GA1)	GA-I	253	36	2803	0	41	Hispanic	White			TRUE	TRUE		GCDH:NM_000159.4:exon9:c.G877A:p.Ala293Thr(het)	P: PS3, PM3, PP3, PM5 (32777384), PP4, PP1	GCDH:NM_000159.4:exon11:c.C1204T:p.Arg402Trp(het)	P: PS3, PS4, PM3, PP3	Yes		TP-2P/LP		8357.79	30649.4	242.171	0	1618.95	0		1	1	1		60.8	0.98	0.968	0.888
Patient	Glutaric Acidemia type I (GA1)	GA-I			3640	0	22	Middle Eastern				FALSE	TRUE		GCDH:NM_000159.4:exon12:c.A1250G:p.His417Arg(hom)	LP: PM2, PM5, PP3, PP4	-	-	Yes		TP-2P/LP-hom		10404.2	43295.7	761.431	666.616	2663.55	0		0	1	1		50.4	0.973	0.899	0.558
Patient	Glutaric Acidemia type I (GA1)	GA-I	262		3821	0	19	Vietnamese				TRUE	TRUE		GCDH:NM_000159.4:exon11:c.C1204T:p.Arg402Trp(het)	P: PS3, PM2, PM3, PP3, PP4	GCDH:NM_000159.4:intron11:c.1244-2A>C(het)	P: PVS1, PM2, PM3, PP3, PP4	Yes		TP-2P/LP		4292.91	14374.5	111.292	416.3	2593.99	0		1	1	1		58.6	0.978	0.959	0.839
Patient	Glutaric Acidemia type I (GA1)	GA-I			3570	0	18	White				TRUE	TRUE		GCDH:NM_000159.4:exon7:c.G583A:p.Ala195Thr(het)	LP: PM2, PM3, PM5, PP3, PP4	GCDH:NM_000159.4:exon7:c.G630T:p.Lys210Asn(het)	LP: PM2, PM3, PM5, PP3, PP4	Yes		TP-2P/LP		8632.74	37123.6	32.886	1629.14	1308.58	0		1	1	1		55	0.976	0.941	0.738
Patient	Glutaric Acidemia type I (GA1)	GA-I	273	42	3299	0	52	Hispanic				TRUE	TRUE		GCDH:NM_000159.4:exon8:c.C647T:p.Ser216Leu(het)	LP: PM2, PM3 (32240488), PP3, PP4	GCDH:NM_000159.4:exon11:c.C1204T:p.Arg402Trp(het)	P: PS3 (PMID 18775954), PM2, PM3, PP1, PP3	Yes		TP-2P/LP		6915.76	24576	42.516	836.925	1365.54	0		1	1	1		56.7	0.977	0.952	0.792
Patient	Ornithine Transcarbamylase Deficiency (OTC Deficiency)	OTC	263	39	3520	0	56	Hispanic				TRUE	TRUE		OTC:NM_000531.6:exon3:c.G275A:p.Arg92Gln(hem)	LP: PM2, PM5, PP3, PP4	-	-	Yes		TP-P-hem		9994.05	38420.5	239.937	1426.85	2343	0		1	1	1		50	0.972	0.891	0.536
Patient	Ornithine Transcarbamylase Deficiency (OTC Deficiency)	OTC			3220	0	18	Hispanic				FALSE	TRUE		OTC:NM_000531.6:exon5:c.T443A:p.Leu148Ter(hem)	P: PVS1, PM2, PP4	-	-	Yes		TP-P-hem		10498.6	47614.1	613.722	1303.76	2238.09	0		0	1	1		60.4	0.979	0.965	0.875
Patient	Ornithine Transcarbamylase Deficiency (OTC Deficiency)	OTC	251	29	1000	1	40	White				TRUE	TRUE		A 1,870,820bp likely pathogenic deletion of chromosome Xp11.4 involving 12 genes, including the OTC gene (PRRG1, LANCL3, XK, CYBB, H2AP, SYTL5, SPRX, RPGR, OTC, TSPAN7, MID1, LINC01281). Minimal interval chrX:37,243,330-39,114,150x0, GRCh37).	LP	-	-	Yes		TP-P-hem		14733.7	18843.4	641.102	683.362	639.873	0		1	1	1		52.9	0.975	0.926	0.665
Patient	Methylmalonic Acidemia mut- (MMA)	PA/MMA	186	26	1134	0	36	Hispanic				TRUE	TRUE		MMACHC:NM_015506.3:exon4:c.G617A:p.Arg206Gln(het)	P: PS3 (PMID: 22642810), PM1, PM2, PM5, PP3	(CUBN:NM_001081.4:c.1417+77C>G(het))	-	NO		TP-NO, 1P/LP		6552.04	22448.7	0	470.095	1025.86	0		1	1	0		60.5	0.979	0.966	0.879
Patient	Methylmalonic Acidemia mut- (MMA)	PA/MMA	300	41	3695	0	23	Other	White			TRUE	TRUE		MMAA:NM_172250.3:c.*2575G>C(het)	VUS	-	-	NO		TP-NO, 1VUS		13390.5	36130.1	668.259	1322.03	2680.71	0.0129476		1	1	0		57.4	0.978	0.957	0.814
Patient	Methylmalonic Acidemia mut 0 (MMA)	PA/MMA	280	40	3197	0	77	Hispanic	White			TRUE	TRUE		MMUT:NM_000255.4:exon2:c.C322T:p.Arg108Cys(het)	P: PS3 (PMID: 16281286), PM2, PM3 ( PMID 16281286), PM5, PP1, PP3	MUT:NM_000255.4:exon11:c.1891delG:p.Ala631fs(het)	P: PVS1, PM2, PP4	Yes		TP-2P/LP		16343.9	34886.5	1242.08	5952.15	2774.45	1.13668		1	1	1		51.6	0.974	0.914	0.61
Patient	Methylmalonic Acidemia, Cbl C, D, F (MMA)	PA/MMA	263		2972	0	41	Other				TRUE	TRUE		MMACHC:NM_015506.3:exon4:c.G609A:p.Trp203Ter(het)	P: PVS1,PM2,PM3	MMACHC:NM_015506.3:exon4:c.658_660del:p.Lys220del(het)	P: PS4, PM1, PM3, PM4	Yes		TP-2P/LP		12530.1	47776.1	614.739	8791.02	7263.59	0.236227		1	1	1		62.1	0.98	0.97	0.905
Patient	Methylmalonic Acidemia, Cbl C, D, F (MMA)	PA/MMA			2730	0	17	Hispanic				TRUE	TRUE		MMACHC:NM_015506.3:exon4:c.G608A:p.Trp203Ter(hom)	P: PVS1, PM2, PM3	-	-	Yes		TP-2P/LP-hom		8422.5	19796	648.442	5785.11	3831.46	0.398617		1	1	1		56.1	0.977	0.952	0.778
Patient	Methylmalonic Acidemia, Cbl C, D, F (MMA)	PA/MMA	277	39	3554	0	24	Hispanic				TRUE	TRUE		MMACHC:NM_015506.3:exon2:c.C162G:p.Ser54Arg(het)	VUS: PM2, PP3, PP4	MMACHC:NM_015506.3:exon4:c.G482A:p.Arg161Gln(het)	P: PS3, PM1, PM2, PM3, PP1, PP3, PP4	Yes		TP-1P/1VUS		8622.92	25005.8	595.976	1450.16	5662.64	0.149539		1	1	1		58.2	0.979	0.962	0.835
Patient	Methylmalonic Acidemia mut- (MMA)	PA/MMA	274	40	3260	0	22	Hispanic				TRUE	TRUE		MMUT:NM_000255.4:exon3:c.C647A:p.Thr216Asn(het)	LP: PM2, PM5 (36717752), PP3, PP4	MMUT:NM_000255.4:exon7:c.G1421C:p.Arg474Pro(het)	LP: PM2, PM3, PP3, PP4	Yes		TP-2P/LP		9031.94	31545.2	298.254	3536.02	2789.53	0.0865067		1	1	1		60.7	0.979	0.966	0.881
Patient	Methylmalonic Acidemia, Cbl C, D, F (MMA)	PA/MMA	275		3170	0	17	Hispanic				TRUE	TRUE		MMACHC:NM_015506.3:exon4:c.G482A:p.Arg161Gln(hom)	P: PS3, PM1, PM2, PP1, PP3	-	-	Yes		TP-2P/LP-hom		8753.77	39120	617.539	2618.78	2569.74	0.169235		1	1	1		54.6	0.977	0.944	0.732
Patient	Methylmalonic Acidemia mut- (MMA)	PA/MMA	255	36	2551		48	White				TRUE	TRUE		CUBN:NM_001081.4:exon9:c.C1010T:p.p.Pro337Leu	LP: PM2, PM3, PP3, PP4	CUBN:NM_001081.4:c.1417+77C>G	VUS	Yes		TP-1P/1VUS		21126.8	119029	483.123	1816.94	2927.21	0		1	1	1		52.2	0.974	0.919	0.637
Patient	Methylmalonic Acidemia, Cbl C, D, F (MMA)	PA/MMA		39	3253		25	Hispanic				TRUE	TRUE		MMACHC:NM_015506.3:exon4:c.C615G:p.Tyr205Ter(het)	P: PVS1, PM2, PM3	MMACHC:NM_015506.3:exon4:c.G482A:p.Arg161Gln(het)	P: PS3 (PMID: 25809485), PM1, PM2, PM5, PP3	Yes		TP-2P/LP		26989	72212.8	453.616	1638.4	4035.8	0.14063		1	1	1		57.6	0.978	0.956	0.817
Patient	Methylmalonic Acidemia, Cbl C, D, F (MMA)	PA/MMA			2843	0	25	Chinese				TRUE	TRUE		MMACHC:NM_015506.3:exon4:c.445_446del:p.Cys149fs(het)	P: PVS1, PM2, PM3	MMACHC:NM_015506.3:exon4:c.G609A:p.Trp203Ter(het)	P: PVS1, PM2, PM3	Yes		TP-2P/LP		18982.6	52588.8	1025.84	6083.3	4538.23	0.423357		1	1	1		57.1	0.978	0.956	0.804
Patient	Methylmalonic Acidemia mut 0 (MMA)	PA/MMA	276	39	2670	0	26	Hispanic				TRUE	TRUE		MMUT:NM_000255.4:exon2:c.C322T:p.Arg108Cys(hom)	P: PS3 (PMID: 16281286), PM2, PM3 ( PMID 16281286), PM5, PP1, PP3	-	-	Yes		TP-2P/LP-hom		20461.9	30883.6	828.498	11242.8	2746.24	1.50217		1	1	1		58.5	0.977	0.956	0.831
Patient	Methylmalonic Acidemia mut- (MMA)	PA/MMA			3425	0	25	Black	Hispanic			TRUE	TRUE		MMUT:NM_000255.4:c.1444+1del(het)	P: PVS1, PM2, PP4	MMUT:NM_000255.4:exon2:c.C91T:p.Arg31Ter(het)	P: PVS1, PS3 (PMID: 16281286), PM2, PM3	Yes		TP-2P/LP		6613.03	21351.8	0	7557.26	3943	1.93937		1	1	1		59.2	0.978	0.958	0.846
Patient	Very Long Chain Acyl-CoA Dehydrogenase Deficiency (VLCAD Deficiency)	VLCADD	273	38	3270	0	24	Hispanic				TRUE	TRUE		ACADVL:NM_000018.4:intron17:c.1678+3_1678+6del(het)	LP: PVS1 (PMID: 17576681, 9536098), PM2, PM3	ACADVL:NM_000018.4:intron1:c.63-35G>A(het)	B: BA1, BP4, SpliceAI score 0.2	NO		TP-NO, 1P/LP		53682.4	240921	2219.35	1439.12	3351.26	0		1	1	0		59.9	0.979	0.963	0.863
Patient	Very Long Chain Acyl-CoA Dehydrogenase Deficiency (VLCAD Deficiency)	VLCADD	262	37	3165	0	35	Filipino	Hispanic			TRUE	TRUE		ACADVL:NM_000018.4:exon9:c.797_798del:p.Pro266fs(het)	P: PVS1, PS3 (PMID 26385305), PM2	-	-	NO		TP-NO, 1P/LP		21083.7	112448	1148.11	429.155	3227.97	0		1	1	0		62.6	0.98	0.97	0.908
Patient	Very Long Chain Acyl-CoA Dehydrogenase Deficiency (VLCAD Deficiency)	VLCADD	283	40	2979	0	64	White				TRUE	TRUE		ACADVL:NM_000018.4:exon9:c.T848C:p.Val283Ala(hom)	P: PS3, PS4, PM3, PP3	-	-	Yes		TP-2P/LP-hom		44629.9	386167	943.756	923.945	4758.39	0		1	1	1		57.1	0.978	0.957	0.806
Patient	Very Long Chain Acyl-CoA Dehydrogenase Deficiency (VLCAD Deficiency)	VLCADD	245	36	2772	0	17	White				TRUE	TRUE		ACADVL:NM_000018.4:exon10:c.C883T:p.Pro295Ser(het)	LP: PM2, PM5 (30194637), PP3, PP4	ACADVL:NM_000018.4:exon11:c.C1096T:p.Arg366Cys(het)	P: PS3, PM2, PM5, PP3, PP4	Yes		TP-2P/LP		55501.1	336525	4346.54	4022.57	4756.72	0		1	1	1		57.1	0.978	0.954	0.802
Patient	Very Long Chain Acyl-CoA Dehydrogenase Deficiency (VLCAD Deficiency)	VLCADD			2624	0	24	Hispanic				TRUE	TRUE		ACADVL:NM_000018.4:exon7:c.G538A:p.Ala180Thr(het)	LP: PM2, PM3, PP3, PP4	ACADVL:NM_000018.4:exon9:c.T848C:p.Val283Ala(het)	P: PS3, PM1, PM3, PP3, PP4	Yes		TP-2P/LP		167617	1050995	6448.19	3673.53	11308.6	0		1	1	1		63.4	0.98	0.97	0.915
Patient	Very Long Chain Acyl-CoA Dehydrogenase Deficiency (VLCAD Deficiency)	VLCADD			3619	0	25	Vietnamese				TRUE	TRUE		ACADVL:NM_000018.4:exon4:c.C272A:p.Pro91Gln (het)	LP: PM2, PM5 (23966064), PP3, PP4	ACADVL:NM_000018.4:exon14:c.T1382C:p.Phe461Ser(het)	VUS: PM2, PP3, PP4	Yes		TP-1P/1VUS		82901	386980	3171.07	2552.2	5146.79	0		1	1	1		55.6	0.977	0.95	0.764
Patient	Very Long Chain Acyl-CoA Dehydrogenase Deficiency (VLCAD Deficiency)	VLCADD	265	38	2862		98	Hispanic				TRUE	TRUE		ACADVL:NM_000018.4:exon14:c.C1375T:p.Arg459Trp(het)	LP: PM2, PM5, PP3, PP4	ACADVL:NM_000018.4:intron16:c.1678+3_1678+6del(het)	LP: PM2, PM3, PP3, PP4	Yes		TP-2P/LP		398527	2.80745e+06	9414.12	27048.6	7223.81	0		1	1	1		65.4	0.981	0.971	0.931
Patient	Very Long Chain Acyl-CoA Dehydrogenase Deficiency (VLCAD Deficiency)	VLCADD	288		3790	0	24	Hispanic				TRUE	TRUE		ACADVL:NM_000018.4:exon8:c.632_633del:p.Val211fs(het)	P: PVS1, PM2, PP4	ACADVL:NM_000018.4:exon14:c.G1358A:p.Arg453Gln(het)	LP: PM2, PM3, PP3, PP4	Yes		TP-2P/LP		174098	994157	3775.71	2851.54	5015.92	0		1	1	1		61.4	0.98	0.969	0.897
Patient	Very Long Chain Acyl-CoA Dehydrogenase Deficiency (VLCAD Deficiency)	VLCADD			3022	0	25	Hispanic	White			TRUE	TRUE		ACADVL:NM_000018.4:exon11:c.C1153T:p.Arg385Trp(het)	P: PS3 (PMID: 15210884), PM2, PM3, PP3, PP4	ACADVL:NM_000018.4:exon12:c.C1268T:p.Ser423Leu(het)	VUS: PM2, PP3, PP4	Yes		TP-1P/1VUS		147463	1.05418e+06	6528.55	1045.45	7267.72	0		1	1	1		53.1	0.974	0.926	0.671
Patient	Very Long Chain Acyl-CoA Dehydrogenase Deficiency (VLCAD Deficiency)	VLCADD			3900	0	25	Black				TRUE	TRUE		ACADVL:NM_000018.4:exon20:c.C1913T:p.Ser638Phe(het)	VUS: PM2, PP3, PP4	ACADVL:NM_000018.4:exon12:c.C1268T:p.Ser423Leu(het)	VUS: PM2, PP3, PP4	Yes		TP-2VUS		97837.4	1.15603e+06	4988.07	3905.66	14169.5	0		1	1	1		66.4	0.981	0.974	0.944
Patient	Very Long Chain Acyl-CoA Dehydrogenase Deficiency (VLCAD Deficiency)	VLCADD	291	41	3912	0	109	Native American	Vietnamese	White		TRUE	TRUE		ACADVL:NM_000018.4:exon14:c.G1358A:p.Arg453Gln(het)	LP: PM2, PM3 (PMID 20060901, 30194637, 33986768), PP3, PP4	ACADVL:NM_000018.4:exon14:c.T1382C:p.Phe461Ser(het)	LP: PM2, PM3, PP3, PP4	Yes		TP-2P/LP		100574	303900	7373.95	3939.34	1964.1	0		1	1	1		58.1	0.979	0.961	0.831
Patient	Very Long Chain Acyl-CoA Dehydrogenase Deficiency (VLCAD Deficiency)	VLCADD	288	41	3223	0	18	Hispanic	White			TRUE	TRUE		ACADVL:NM_000018.4:exon9:c.T848C:p.Val283Ala(hom)	P: PS3 (PMID: 17374501), PM1, PM2, PM3, PP3	-	-	Yes		TP-2P/LP-hom		118118	761034	6249.8	2408.74	6866.59	0		1	1	1		64.9	0.98	0.971	0.928
Patient	Very Long Chain Acyl-CoA Dehydrogenase Deficiency (VLCAD Deficiency)	VLCADD	280	39	3628	0	21	Hispanic				TRUE	TRUE		ACADVL:NM_000018.4:exon4:c.T260C:p.Val87Ala(het)	LP: PM2, PM3, PP3, PP4	ACADVL:NM_000018.4:exon10:c.887_888del:p.Pro296fs(het)	P: PVS1, PS3 (PMID:23480858), PM2, PM3 (PMID:23480858)	Yes		TP-2P/LP		86378.8	629705	3625.84	741.14	12167.5	0		1	1	1		56.6	0.976	0.948	0.786

## Sheet: Table S2, NBS_46set 
Validation cohort (n=46), newborn metabolic screening results, condition tested positive for and demographic information reported by the NBS program, as well as sequencing results including P/LP variants or VUS, and annotation and classification of these variants according to ACMG criteria.
Validation set: FP (n=46)	Condition or Positive For	FP group	GA_DAYS	GA_OBS_EST	BIRTH_WT	TPN_HYPERAL	AGE_AT_COLCTN	RACE_ETH_1	RACE_ETH_2	RACE_ETH_3		Variant 1	V1 classification	Variant 2	V2 classification	Case solved? (reportable)	Category 2 mapping to Condition	Case solved notes		Mean coverage	30x target base coverage	40x target base coverage	50x target base coverage
FP	GA-I	GA-I	162	23	555	1	4	Hispanic				GCDH:NM_000159.4:c.271+3G>A(het)	VUS: PM2, PP3 (SpliceAI 0.4)	-	-	1				65.2	0.982	0.976	0.932
FP	MCD,PA/MMA	PA/MMA	257	33	2820	1	62	Hispanic	White			-	-	-	-	0				48.2	0.972	0.854	0.447
FP	MCD,PA/MMA	PA/MMA			1052	1	44	Hispanic				ACSF3:NM_001243279.3:c.-193-5G>C(het)	B	-	-	0		Single benign variant, not reportable.		57.3	0.98	0.963	0.815
FP	MCD,PA/MMA	PA/MMA	214	32	1910	1	14	Hispanic				PCCB:NM_000532.5:exon13:c.1309G>A:p.Gly437Ser(het)	LP: PM2, PM3, PP3, PP4	ACADVL:NM_000018.4:intron1:c.63-35G>A(het)	B: BA1, BP4, SpliceAI score 0.2	1		Variant #2 does not match NBS result.		48.1	0.97	0.845	0.442
FP	MCD,PA/MMA	PA/MMA	272	38	3305	0	51	Hispanic				-	-	-	-	0				47	0.969	0.825	0.388
FP	OTC	OTC			3799	0	26	Hispanic				MMAB:NM_052845.4:exon8:c.620C>T:p.Ala207Val(het)	VUS	PCCA:NM_000282.4:exon14:c.1236A>G:p.Pro412=(het)	LB: BS2, BP4, BP7	2	PA/MMA	Variant does not match NBS result.		49	0.969	0.873	0.49
FP	MCD,PA/MMA	PA/MMA	271	40	3691	0	22	Hispanic				SUCLA2:NM_003850.3:exon8:c.1099G>A:p.Asp367Asn(het)	B	-	-	0		Single benign variant, not reportable.		64.8	0.982	0.975	0.934
FP	MCD,PA/MMA	PA/MMA			3610	0	17	Asian East Indian				ACSF3:NM_001243279.3:exon3:c.43G>A:p.Ala15Thr(het)	VUS	-	-	1				70.2	0.983	0.979	0.963
FP	MCD,PA/MMA	PA/MMA		00	3783	0	23	Hispanic				PCCB:NM_000532.5:exon5:c.484G>T:p.Gly162Trp(het)	LP: PM2, PM3, PM5, PP3	PCCB:NM_000532.5:exon10:c.988T>G:p.Phe330Val(het)	VUS: PM2, PP3	1		2 PCCB variants match NBS result. (need LRS to resolve phase)		63	0.982	0.972	0.892
FP	VLCADD	VLCADD	264	37	2778	0	30	White				ACADVL:NM_000018.4:exon8:c.637G>A:p.Ala213Thr(het)	LP: PM2, PM3, PM5 (PMID:10077518), PP1, PP3	MMACHC:NM_015506.3:c.277-4C>G(het)	LB: BP4	1		Variant #2 does not match NBS result.		43.9	0.958	0.72	0.245
FP	MCD,PA/MMA	PA/MMA			3265	0	27	Hispanic				HCFC1:NM_005334:exon11:c.1813C>G:p.Pro605Ala(het)	VUS: PM2	-	-	1				56	0.98	0.956	0.774
FP	GA-II , EE,MCD,PA/MMA	PA/MMA	165	23	651	1	91	Hispanic				-	-	-	-	0				55.3	0.978	0.948	0.744
FP	MCD,PA/MMA	PA/MMA	245	35	2815	0	29	Black				-	-	-	-	0				46.5	0.967	0.807	0.367
FP	MCD,PA/MMA	PA/MMA	224	32	1830	1	33	Hispanic				MCEE:NM_032601.4:exon1:c.38T>C:p.Val13Ala(het)	VUS: PM2, PP3 (SpliceAI 0.45)	-	-	1				46.5	0.967	0.808	0.366
FP	GA-I	GA-I	279	39	2851	0	37	Black				MMUT:NM_000255.4:exon6:c.1115T>C:p.Ile372Thr	VUS	-	-	2	PA/MMA	Variant does not match NBS result.		48.3	0.972	0.856	0.453
FP	MCD,PA/MMA	PA/MMA			2480	0	59	Hispanic				MMAA:NM_172250.3:exon4:c.721A>G:p.Ile241Val(het)	VUS: PM2, PM5 (PMID: 28497574)	-	-	1				44.1	0.952	0.726	0.264
FP	GA-I	GA-I			2265	0	24	Chinese	Japanese			PCCB:NM_000532:exon8:c.787A>G:p.Asn263Asp(het)	VUS: PM2	-	-	2	PA/MMA	Variant does not match NBS result.		53.6	0.978	0.936	0.684
FP	MCD,PA/MMA	PA/MMA	200	29	1634	1	99	Hispanic				PCCA:NM_000282:exon19:c.1651G>T:p.Val551Phe(het)	B: BS1, BS2, BP4	-	-	0		Single benign variant, not reportable.		55.6	0.979	0.947	0.742
FP	OTC	OTC	237	33	1975	0	35	White				-	-	-	-	0				53.7	0.979	0.94	0.692
FP	MCD,PA/MMA	PA/MMA	272	39	2847	0	46	Asian East Indian				-	-	-	-	0				70.2	0.984	0.979	0.962
FP	GA-I	GA-I	180	24	645	0	333	Hispanic				PCCB:NM_000532.5:exon9:c.911C>T:p.Thr304Ile(het)	VUS: PP3	-	-	2	PA/MMA	Variant does not match NBS result.		49.4	0.973	0.867	0.499
FP	MCD,PA/MMA	PA/MMA	273	39	3816	0	65	Hispanic				MMUT:NM_000255.4:exon7:c.1399C>T:p.Arg467Ter(het)	P: PVS1, PM2, PM3	-	-	1				75.3	0.984	0.98	0.971
FP	MCD,PA/MMA	PA/MMA			4430	0	22	Hispanic	White			-	-	-	-	0				47.1	0.966	0.811	0.396
FP	MCD,PA/MMA	PA/MMA			2625	1	111	Hispanic	White			-	-	-	-	0				65.9	0.982	0.975	0.93
FP	MCD,PA/MMA	PA/MMA			3585	1	35	Black	Hispanic			-	-	-	-	0				45.1	0.963	0.764	0.297
FP	MCD,PA/MMA	PA/MMA	284	28	1195	1	38	Hispanic	White			-	-	-	-	0				59.9	0.981	0.968	0.869
FP	MCD,PA/MMA	PA/MMA	279	37	2885	0	36	Hispanic				CD320:NM_016579.4:exon2:c.262_264del:p.Glu88del(het)	LB	-	-	0		Single benign variant, not reportable.		60.6	0.981	0.968	0.865
FP	GA-I	GA-I	267	38	3141	0	26	Hispanic				-	-	-	-	0				43.9	0.953	0.726	0.249
FP	MCD,PA/MMA	PA/MMA			3595	0	24	Hispanic				MMUT:NM_000255:exon2:c.205A>G:p.Ile69Val(het)	VUS	MCEE:NM_032601.4:exon3:c.427C>T:p.Arg143Cys(het)	B	1				57.7	0.98	0.962	0.817
FP	GA-I	GA-I			4060	0	24	Black				PCCA:NM_000282:exon19:c.1745C>T:p.Ser582Leu(het)	B	-	-	0		Single benign variant, not reportable.		55.5	0.979	0.94	0.726
FP	MCD,PA/MMA	PA/MMA	238	36	3360	0	22	Guamanian	Hispanic			-	-	-	-	0				44.9	0.96	0.752	0.294
FP	MCD,PA/MMA	PA/MMA	199	27	1350		6	White				HCFC1:NM_005334:exon22:c.5418G>A:p.Met1806Ile(hem)	LB	-	-	0		Single benign variant, not reportable.		67.4	0.983	0.977	0.954
FP	OTC	OTC			4110	1	35	Hispanic				-	-	-	-	0				70.3	0.983	0.979	0.965
FP	MCD,PA/MMA	PA/MMA			3840	0	32	White				LMBRD1:NM_018368:exon4:c.G378C:p.Lys126Asn(het)	VUS: PM2	-	-	1				50.4	0.971	0.895	0.555
FP	MCD,PA/MMA	PA/MMA	253	36	2369	0	41	White				-	-	-	-	0				45.1	0.963	0.765	0.302
FP	GA-I	GA-I			4150	0	24	Black	Hispanic	White		PCCB:NM_000532.5:c.654+3A>C(het)	LB: BS2	-	-	0		Single benign variant, not reportable.		57.1	0.98	0.961	0.803
FP	VLCADD	VLCADD	252	35	2320	0	45	Asian East Indian	Hispanic			ACADVL:NM_000018.4:exon5:c.308A>G:p.Lys103Arg(het)	VUS: PP4, BA1, BP4	-	-	1				132.5	0.987	0.986	0.984
FP	GA-I,Malonic Aciduria	GA-I	194		1290	0	56	Hispanic				MMAA:NM_172250.3:c.-14C>T(het)	LB	-	-	0		Single benign variant, not reportable.		58.7	0.981	0.963	0.832
FP	GA-I,MCADD	GA-I	183		865	1	147	Black				ACSF3:NM_001243279.3:exon6:c.1100C>G:p.Pro367Arg(het)	VUS: PM2	-	-	2	PA/MMA	Variant does not match NBS result.		57.7	0.98	0.962	0.815
FP	PA/MMA,Phenylketonuria	PA/MMA	240	34	2355	1	42	Hispanic				-	-	-	-	0				50.5	0.972	0.897	0.559
FP	MCD,PA/MMA	PA/MMA	285	40	4236	1	29	White				MMUT:NM_000255.4:exon12:c.2080C>T:p.Arg694Trp(het)	P: PS3, PM2, PM3, PM5, PP3	-	-	1				56.1	0.979	0.941	0.733
FP	GA-I	GA-I			4880	0	25	Hispanic	White			-	-	-	-	0				61.2	0.981	0.97	0.881
FP	MCD,PA/MMA	PA/MMA	263	38	3375	998	30	White				CD320:NM_016579.4:exon2:c.262_264del:p.Glu88del(het)	LB	-	-	0		Single benign variant, not reportable.		47.1	0.97	0.829	0.395
FP	GA-I	GA-I	281	40	3115	1	363	Hispanic	White			-	-	-	-	0				52.1	0.976	0.907	0.611
FP	GA-I	GA-I			3120	0	25	White				-	-	-	-	0				46.7	0.967	0.803	0.376
FP	Argininemia,GA-I,Maple Syrup Urine Disease,Phenylketonuria	GA-I	201	28	1250	1	21	Hispanic				-	-	-	-	0				44.6	0.959	0.742	0.279
